# Supplementary material for: 8-OXO-Cordycepin Is Not a Suitable Substrate for Adenosine Deaminase-Preliminary Experimental and Theoretical Studies
Source: Molecules. 2025 Aug 14;30(16):3377. doi: 10.3390/molecules30163377 (PMC12388660; doi:10.3390/molecules30163377)
Supplement: Supplementary file 1 [file molecules-30-03377-s001.zip]

Archive with 1 entries (1 files):
- molecules-3773917-supplementary.pdf
